# Supplementary material for: A Comprehensive Study via Proton Nuclear Magnetic Resonance of a Variety of Omega-3 Lipid-Rich Supplements Available in the Spanish Market: Acyl Group Profile, Minor Components, and Oxidative Status
Source: Foods. 2025 Dec 8;14(24):4217. doi: 10.3390/foods14244217 (PMC12731765; doi:10.3390/foods14244217)
Supplement: Supplementary file 1 [file foods-14-04217-s001.zip]

Archive with 1 entries (1 files):
- foods-3912840-supplementary.pdf
